# Supplementary material for: First Evidence of Anti-Steatotic Action of Macrotympanain A1, an Amphibian Skin Peptide from Odorrana macrotympana
Source: Molecules. 2022 Nov 1;27(21):7417. doi: 10.3390/molecules27217417 (PMC9656375; doi:10.3390/molecules27217417)
Supplement: Supplementary file 1 [file molecules-27-07417-s001.zip]

Archive with 1 entries (1 files):
- molecules-1933648-supplementary.pdf
